# Supplementary material for: Effects of pruning on mineral nutrients and untargeted metabolites in fresh leaves of Camellia sinensis cv. Shuixian
Source: Front Plant Sci. 2022 Oct 13;13:1016511. doi: 10.3389/fpls.2022.1016511 (PMC9606708; doi:10.3389/fpls.2022.1016511)
Supplement: Supplementary file 1 [file Table_1.xlsx]

## Sheet: Supplementary Table1
Supplementary Table 1. Detailed information of metabolites in Figure 2B
Order	Number ID	Compounds	Class	Formula	Molecular Weight (Da)	Peak area (Mean ± Standard error)		m/z	Retention time (min)	VIP value
						Pruned	Unpruned
1	FM389	Silidianin	Flavonoids	C25H24O10	484.435	2432.18±78.95	5069.69±128.21	483.13	12.4178	1.92496
2	FM586	1,3-Dicaffeoylquinic acid	Organic oxygen compounds	C25H24O12	516.433	321±8.64	583.83±10.59	515.118	8.6651	1.9388
3	FM123	Poncirin	Flavonoids	C28H34O14	594.542	167.67±3.5	269.33±5.41	639.191	7.13852	1.74936
4	FM385	10-Acetoxytoxol	Heterocyclic compounds	C15H16O5	276.274	272.34±8.03	508.23±15.29	321.098	9.5356	1.56778
5	FM61	3b,6a-Dihydroxy-alpha-ionol 9-[apiosyl-(1->6)-glucoside]	Lipids	C24H40O12	520.55	236.01±9.28	499±17.03	519.244	11.7254	1.57772
6	FM607	2-[(5-Methylsulfinyl)-4-penten-2-ynylidene]-1,6-dioxaspiro[4.4]non-3-ene	Organic oxygen compounds	C13H14O3S	250.304	280.35±6.86	455.17±8.82	499.124	9.56347	1.65623
7	FM6	Vitexin 7-O-glucoside 2''-p-coumarate	Flavonoids	C36H36O17	740.636	1715.51±29.35	2484.24±44.2	739.187	10.6408	1.59161
8	FM599	Neryl arabinofuranosyl-glucoside	Lipids	C21H36O10	448.49	9863.67±200.68	14990.5±274.85	493.229	11.4831	1.64271
9	FM100	Isobiflorin 6''-gallate	Organic oxygen compounds	C23H22O13	506.397	77.7±4.14	174.11±13.98	505.098	7.05282	1.3938
10	FM710	Protoleucomelone	Organic acids	C30H24O13	592.483	423.59±6.47	526.76±11.87	591.113	5.6258	1.13663
11	FM211	Kaempferol 3-(6-acetylgalactoside)	Flavonoids	C23H22O12	490.397	1245.65±53.88	2227.19±123.96	489.104	7.95902	1.19519
12	FM59	Nivalenol	Lipids	C15H20O7	312.305	53.59±1.18	70.48±1.82	357.119	7.60197	1.04091
13	FM243	1,5-Dihydroxyxanthone	Heterocyclic compounds	C13H8O4	228.191	91.59±2.67	134.96±4.14	227.035	8.74365	1.28677
14	FM56	(4R,6S)-p-Menth-1-ene-4,6-diol 4-glucoside	Lipids	C16H28O7	332.378	83.6±1.93	112.47±2.65	377.181	7.3813	1.03223
15	FM581	Linalool 3,6-oxide primeveroside	Organic oxygen compounds	C21H36O11	464.489	1126.06±23.65	1483.2±26.08	509.224	8.55085	1.15932
16	FM32	Metharbital	Heterocyclic compounds	C9H14N2O3	198.213	341.01±5.86	430.32±7.26	395.192	5.94747	1.08846
17	FM471	5-O-Galloylhamamelofuranose	Heterocyclic compounds	C13H16O10	332.251	738.28±6.89	853.81±10.66	331.067	2.63005	1.12791
18	FM83	Chrycorin	Others	C12H12O2S	220.279	44.39±1.05	60.21±1.28	439.103	10.0208	1.12438
19	FM580	(-)-Epiafzelechin 3-gallate	Flavonoids	C22H18O9	426.358	5265.03±56.84	6293.94±101.06	425.088	8.91503	1.07608
20	FM76	3,5-Digalloylepicatechin	Flavonoids	C29H22O14	594.456	289.63±4.86	380.5±9.43	593.094	9.47847	1.08039
21	FM668	Lucuminic acid	Organic oxygen compounds	C19H26O12	446.389	392.43±4.83	472.58±7.46	491.139	4.9274	1.1594
22	FM489	(S)-2-Aceto-2-hydroxybutanoic acid	Organic acids	C6H10O4	146.137	7022.7±137.57	10379.38±284.54	191.056	2.86583	1.29467
23	FM47	(1R,2R,4S,6R)-2,6-Fenchanediol 2-O-b-D-glucoside	Lipids	C16H28O7	332.378	163.62±3.45	225.82±3.92	377.181	7.95902	1.28433
24	FM213	L-erythro-5-(1-Hydroxyethyl)-2(5H)-furanone	Heterocyclic compounds	C6H8O3	128.122	2254.45±37.02	2970.89±52.71	173.046	6.36093	1.26394
25	FM23	trans-p-Menthane-1,7,8-triol 8-glucoside	Organic oxygen compounds	C16H30O8	350.393	558.19±7.31	689.34±8.4	349.187	5.65437	1.36042
26	FM569	Theogallin	Organic oxygen compounds	C14H16O10	344.261	18537.81±389.02	28461.54±877.15	343.067	2.87297	1.27599
27	FM695	Epiafzelechin 3-O-gallate-(4beta->6)-epigallocatechin 3-O-gallate	Flavonoids	C44H34O20	882.698	3258.21±38.45	4122.01±79.33	881.155	7.467	1.27948
28	FM214	Phenylpyruvic acid	Heterocyclic compounds	C9H8O3	164.152	90.27±3.56	165.83±6.35	163.04	13.3737	1.25145
29	FM499	Quinic acid	Organic oxygen compounds	C7H12O6	192.162	364.73±4.74	461.63±7.85	191.056	7.04568	1.24467
30	FM437	Valyl-Asparagine	Organic acids	C9H17N3O4	231.243	136.89±3.25	210.3±4.57	461.238	11.476	1.43872
31	FM42	Hyaluronic acid	Organic oxygen compounds	C14H23NO12	397.322	113.86±2.65	180.22±4.56	442.119	10.5344	1.53179
32	FM527	(2Z,4'Z)-2-(5-Methylthio-4-penten-2-ynylidene)-1,6-dioxaspiro[4.4]non-3-ene	Organic oxygen compounds	C13H14O2S	234.305	665.11±17.23	1070.16±26.3	467.135	13.1307	1.45104
33	FM43	kaempferol-2,4-dicoumaroyl-3-O-glucoside	Flavonoids	C39H32O15	740.635	135.45±4.75	269.03±10.1	739.166	13.9801	1.47061
34	FM539	3-Hydroxy-3-(3,4-dihydroxy-4-methylpentanoyl)-5-(3-methylbutyl)-1,2,4-cyclopentanetrione	Organic oxygen compounds	C16H22O8	342.33	516.41±11.3	778.71±17.13	387.128	4.94168	1.43542
35	FM548	7-Acetoxy-6-methoxycoumarin	Coumarins and derivatives	C12H10O5	234.196	515.2±9.65	757.46±15.41	467.098	8.30128	1.72561
36	FM161	cyclic 6-Hydroxymelatonin	Heterocyclic compounds	C13H14N2O3	246.253	155.92±3.28	232.93±4.76	245.092	7.96615	1.48258
37	FM535	Biflorin	Organic oxygen compounds	C16H18O9	354.298	469.44±11.39	749.59±18.22	353.087	4.30658	1.6472
38	FM362	Isoxanthopterin	Heterocyclic compounds	C6H5N5O2	179.132	208.06±5.18	342.63±10.24	357.082	4.19215	1.40353
39	FM295	Adipic acid	Lipids	C6H10O4	146.137	70.64±1.87	107.81±2.29	191.056	6.08243	1.37498
40	FM207	(-)-Epigallocatechin 3-cinnamate	Flavonoids	C24H20O8	436.394	343.9±5.81	466.1±8.14	871.228	11.1186	1.37331
41	FM452	Chlorogenic acid	Organic oxygen compounds	C16H18O9	354.298	1227.49±23.07	1741.45±36.42	353.088	5.48368	1.63809
42	FM703	3,3'-Di-O-galloylprocyanidin B5	Flavonoids	C44H34O20	882.698	270.68±5.54	396.19±9.82	881.155	8.95075	1.32181
43	FM173	3-O-p-Coumaroylquinic acid	Organic oxygen compounds	C16H18O8	338.298	11128.79±228.52	15813.13±328.49	337.093	6.36093	1.32153
44	FM521	1,2-Digalloyl-beta-D-glucopyranose	Tannins	C20H20O14	484.35	652.06±12.21	926.35±20.19	483.078	4.378	1.37826
45	FM665	Diosbulbinoside F	Lipids	C26H34O12	538.523	345.97±4.22	435.84±6.45	583.201	6.96048	1.36282
46	FM339	4-Hydroxy-2H-pyran-3-carboxaldehyde	Heterocyclic compounds	C6H6O3	126.106	179.85±2.63	192.8±3.54	125.024	7.3813	1.1399
47	FM324	Ciliatine	Organic acids	C2H8NO3P	125.062	159.27±2.76	171.51±3.65	124.017	7.3813	1.10378
48	FM443	7-Ethoxy-4-methyl-2H-1-benzopyran-2-one	Coumarins and derivatives	C12H12O3	204.213	1267.57±10.42	1111.34±13.81	203.071	6.21812	1.13482
49	FM48	5a,6a-Epoxy-7E-megastigmene-3a,9e-diol 3-glucoside	Organic oxygen compounds	C19H32O8	388.439	134.08±3.91	83.16±3.34	433.207	6.41092	1.17019
50	FM609	Garcimangosone D	Organic oxygen compounds	C19H20O9	392.343	208.9±3.28	154.54±4.89	437.107	6.41092	1.21836
51	FM289	Cartorimine	Heterocyclic compounds	C15H14O6	290.258	332.17±4.09	273.19±4.66	289.072	10.7194	1.06868
52	FM191	(R)-Apiumetin glucoside	Coumarins and derivatives	C20H22O9	406.369	130.52±2.08	98.86±2.65	451.123	4.06362	1.11327
53	FM270	(E,E)-1-Chloro-3,11-tridecadiene-5,7,9-triyn-2-ol	Halohydrins	C13H11ClO	218.667	243.43±5.72	170.23±6.61	435.091	6.23953	1.06148
54	FM400	3-Caffeoyl-1,5-quinolactone	Organic acids	C16H16O8	336.282	211.3±2.45	178.12±3.3	335.076	6.50375	1.24694
55	FM573	Taxifolin 3-arabinoside	Diarylheptanoids	C20H20O11	436.352	187.55±2.12	156.94±3.19	481.098	5.69722	1.03022
56	FM680	Camellidin I	Lipids	C55H86O25	1147.22	230.07±5.19	162.65±5.95	1145.54	11.9325	1.18282
57	FM418	Setarin	Coumarins and derivatives	C12H10O3	202.198	1060.88±8.11	944.04±11.43	201.055	6.21812	1.12289
58	FM453	Dihydrodeoxy-8-epiaustdiol	Others	C12H14O4	222.229	722.38±6.26	633.77±8.21	221.081	6.21812	1.11833
59	FM638	Cepharadione A	Aporphines	C18H11NO4	305.272	13263.65±127.35	11510.04±152.31	609.133	7.67338	1.07385
60	FM550	Pseudobaptigenin	Flavonoids	C16H10O5	282.236	1044.59±16.69	804.56±22.16	327.051	3.63583	1.01372
61	FM54	3-Hydroxycoumarin	Coumarins and derivatives	C9H6O3	162.136	85.68±1.36	71.53±1.83	161.024	9.2571	1.02848
62	FM331	(-)-Epigallocatechin 3-p-coumaroate	Flavonoids	C24H20O9	452.393	1285.59±15.45	1104.96±21.43	451.103	9.2571	1.09636
63	FM120	trans-dmba-5,6-dihydrodiol	Phenanthrenes and derivatives	C20H18O2	290.342	3154.71±39.32	2683.84±52.27	289.124	6.21812	1.03908
64	FM139	Benzoquinoneacetic acid	Organic oxygen compounds	C8H6O4	166.125	299.73±5.41	240.41±5.64	165.019	3.78578	1.00024
65	FM405	Caffeic acid	Organic acids	C9H8O4	180.151	686.22±5.07	621.67±7.14	179.034	6.21812	1.01256
66	FM562	Safrole	Heterocyclic compounds	C10H10O2	162.178	358.64±3.36	316.45±4.48	161.06	6.21812	1.03561
67	FM148	Aspirin	Heterocyclic compounds	C9H8O4	180.151	214.86±3.66	171.87±4.02	179.035	3.78578	1.03507
68	FM198	Naringenin	Flavonoids	C15H12O5	272.242	181.14±1.81	157.39±2.56	271.06	6.21812	1.08114
69	FM371	7-Methyl-2-benzofurancarboxaldehyde	Heterocyclic compounds	C10H8O2	160.162	1776.21±15.34	1571.79±21.22	205.05	6.21812	1.0801
70	FM245	Pemirolast	Heterocyclic compounds	C10H8N6O	228.203	274.68±2.63	240.03±3.63	227.07	6.21812	1.06823
71	FM551	Aegelinol	Coumarins and derivatives	C14H14O4	246.249	4514.32±38.76	4021.68±49.63	245.081	6.21812	1.02229
72	FM542	2,4,6-Phenanthrenetriol 2-O-b-D-glucoside	Organic oxygen compounds	C20H20O8	388.354	323.42±3.8	209.16±4.28	433.113	7.2242	1.96394
73	FM672	2-O-Caffeoylarbutin	Organic oxygen compounds	C21H22O10	434.379	203.67±2.84	119.05±3.25	433.113	7.3813	1.93228
74	FM501	Hyperin 6''-[glucosyl-(1->3)-rhamnoside]	Flavonoids	C33H40O21	772.635	14397.24±200.55	9398.55±210.13	771.197	7.17422	1.77626
75	FM286	Urolithin B 3-O-glucuronide	Organic oxygen compounds	C19H16O9	388.312	467.23±7.6	285.63±8.2	433.078	8.45855	1.70616
76	FM441	6-Hydroxykaempferol 3-glucoside	Flavonoids	C21H20O12	464.362	10302.04±124.17	8138.1±168	463.088	7.98043	1.25504
77	FM60	(S)-Menthone 8-thioacetate	Lipids	C12H20O2S	228.343	281.47±5.63	180.65±6.03	273.116	6.36808	1.34042
78	FM338	Achimilic acid	Organic acids	C15H18O5	278.29	292.98±4.04	222.16±4.58	555.223	9.9851	1.4416
79	FM35	4-Hydroxyphenytoin glucuronide	Heterocyclic compounds	C21H20N2O9	444.377	151.57±3.04	98.4±3.71	887.223	10.0559	1.25121
80	FM77	Betanidin 5-[E-feruloyl-(->5)-apiosyl-(1->2)-glucoside]	Lipids	C39H42N2O20	858.725	474.57±14.26	223.21±12.22	903.235	7.467	1.39309
81	FM34	Kaempferol 3-neohesperidoside-7-(2''-p-coumaryllaminaribioside)	Flavonoids	C48H56O27	1064.91	178.36±4.14	100.07±4.28	1063.29	10.5623	1.45496
82	FM45	Butyl (S)-3-hydroxybutyrate glucoside	Lipids	C14H26O8	322.342	168.93±2.38	122.46±2.64	321.155	6.87478	1.51054
83	FM41	Kiwiionoside	Lipids	C19H34O9	406.455	184.86±3.57	111.73±3.58	451.218	8.9936	1.55333
84	FM366	Quercetagitrin	Flavonoids	C21H20O13	480.361	9699.19±120.84	6964.9±148.25	479.083	7.07425	1.55147
85	FM84	Myricetin 7-(6''-galloylglucoside)	Flavonoids	C28H24O17	632.46	594.61±12.92	331.36±11.47	631.093	6.62445	1.59022
